# Supplementary material for: Prevalence of Intestinal Parasitic Infections among Children in Europe over the Last Five Years
Source: Trop Med Infect Dis. 2021 Sep 2;6(3):160. doi: 10.3390/tropicalmed6030160 (PMC8482161; doi:10.3390/tropicalmed6030160)
Supplement: Supplementary file 1 [file tropicalmed-06-00160-s001.zip]

Archive with 1 entries (1 files):
- tropicalmed-1304061-supplementary (1).pdf
